# Supplementary material for: Effects of Delaying the Storage of ‘Hass’ Avocados under a Controlled Atmosphere on Skin Color, Bioactive Compounds and Antioxidant Capacity
Source: Plants (Basel). 2024 May 24;13(11):1455. doi: 10.3390/plants13111455 (PMC11174840; doi:10.3390/plants13111455)
Supplement: Supplementary file 1 [file plants-13-01455-s001.zip]

Archive with 1 entries (1 files):
- plants-2940945-supplementary.pdf
